# Supplementary material for: Determination of Optimal Harvest Time in Cannabis sativa L. Based upon Stigma Color Transition
Source: Plants (Basel). 2025 May 20;14(10):1532. doi: 10.3390/plants14101532 (PMC12114869; doi:10.3390/plants14101532)
Supplement: Supplementary file 1 [file plants-14-01532-s001.zip]

Archive with 7 entries (7 files):
- Figure S1 Individual Cannabinoid Concentrations of all plants.pdf
- Figure S2 The average concentration of each cannabinboid in each plant by chemovar.pdf
- Table and Figure S3 PLSR Permutation Results for both Full and Trim Inflorescences.pdf
- Table S1 LCMS Cannabinoid Data.pdf
- Table S2 Inflorescence weight and cannabinoid yield.pdf
- Table S4 Harvest days.pdf
- Table S5 The mean and median harvest day of each amber stage.pdf
